# Supplementary material for: The Antibiotic-Resistant Protein MfpA Modulates Host Cell Apoptosis and Promotes Mycobacterial Survival by Targeting Mitochondria and Regulating the NF-κB Signaling Pathway
Source: Cells. 2025 Jun 9;14(12):867. doi: 10.3390/cells14120867 (PMC12190985; doi:10.3390/cells14120867)
Supplement: Supplementary file 1 [file cells-14-00867-s001.zip]

Archive with 2 entries (2 files):
- Table S1.xls
- Source Date file.xlsx
