# Supplementary material for: The Antibiotic-Resistant Protein MfpA Modulates Host Cell Apoptosis and Promotes Mycobacterial Survival by Targeting Mitochondria and Regulating the NF-κB Signaling Pathway
Source: Cells. 2025 Jun 9;14(12):867. doi: 10.3390/cells14120867 (PMC12190985; doi:10.3390/cells14120867)
Supplement: Supplementary file 1 [file cells-14-00867-s001.zip › Table S1.xls]

## Sheet: Sheet1
Table S1 Primers used in this study
Primers Name	5’-3’	Purpose
MfpA-LL	TTTTTTTTCCATAAATTGGCCGGCGGGCTTAAGCTCCCC	MfpA gene knockout
MfpA-LR	TTTTTTTTCCATTTCTTGGCGCACGGGCTGTGCTTGGCA
MfpA-RL	TTTTTTTTCCATAGATTGGAATTCGCAATCAACCCACTG
MfpA-RR	TTTTTTTTCCATCTTTTGGCCATTTCGGCGGCGTGCGCA
MfpA-LLL	GCTGATCGCAAAACGGCCCG	Identification of MfpA gene knockout
I-L(R)	TCGACGACCCTAGAGTCC
I-R(F)	GACACACCAACAGCATGGT
MfpA-RRR	ACCCGATCGGGAGCATCCGG
MfpA-InL	GCAAAGGCCACGGCTTGGTC
MfpA-InR	TCGAGACTTCCGCGACGAGG
361-MfpA-F	AATCCAGCTGCAGAATTCCTAGCCCCCTGCCAAGC	MfpA gene complemented
361-MfpA-R	CGTCGACATCGATAAGCTTTTGCAGCAGTGGGTTG
261-MfpA-F	CAATTGCGGATCCAATGTTGCAGCAGTGGG	MfpA gene overexpressed
261-MfpA-R	TCGATAAGCTTCTAGCCCCCTGCCAAGCAC
261-FLAG-MfpA-F	ATGGCCAAGACAATTGCGGATCCAATGGATTACAAGGATGACGACGATAAGttgcagc	Identification of MfpA secretion
261-FLAG-MfpA-R	GTACGCTAGTTAACTACGTCGACATCGATAAGCTTctagccccctgccaagcacagcc
qp-beta Actin-F	CATTGCTGACAGGATGCAGAAGG	RT-qPCR
qp-beta-Actin-R	TGCTGGAAGGTGGACAGTGAGG
qp-gadd45b-F	GGAGACATTGGGCACAACCGAA
qp-gadd45b-R	CTGCTCTCTTCACAGTAACTGGC
qp-Tnfrsf9-F	CCAAGTACCTTCTCCAGCATAGG
qp-Tnfrsf9-R	GCGTTGTGGGTAGAGGAGCAAA
qp-Grk5-F	CCATTTCGAGGTCGCAAGGAGA
qp-Grk5-R	CTGCTTCGAGTCTTTGGTGAGC
qp-Lcn2-F	ATGTCACCTCCATCCTGGTCAG
qp-Lcn2-R	GCCACTTGCACATTGTAGCTCTG
