# Supplementary material for: The Antibiotic-Resistant Protein MfpA Modulates Host Cell Apoptosis and Promotes Mycobacterial Survival by Targeting Mitochondria and Regulating the NF-κB Signaling Pathway
Source: Cells. 2025 Jun 9;14(12):867. doi: 10.3390/cells14120867 (PMC12190985; doi:10.3390/cells14120867)
Supplement: Supplementary file 1 [file cells-14-00867-s001.zip › Source Date file.xlsx]

## Sheet: Figure 1
Figure 1C
	Days	BCG			BCG::ΔmfpA			pMV261-mfpA / BCG			pMV361-mfpA / BCG::ΔmfpA
	0	0.099	0.098	0.103	0.109	0.097	0.101	0.104	0.103	0.105	0.102	0.1	0.099
	1	0.277	0.292	0.278	0.215	0.233	0.267	0.28	0.272	0.267	0.268	0.259	0.305
	2	0.511	0.493	0.51	0.423	0.423	0.41	0.428	0.427	0.439	0.447	0.477	0.475
	3	0.895	0.881	0.885	0.769	0.775	0.75	0.754	0.767	0.753	0.816	0.844	0.847
	4	1.332	1.304	1.303	1.227	1.217	1.171	1.229	1.179	1.151	1.229	1.311	1.161
	5	1.549	1.522	1.525	1.62	1.584	1.528	1.506	1.542	1.593	1.578	1.678	1.58
	6	1.796	1.714	1.788	1.76	1.744	1.704	1.674	1.71	1.683	1.694	1.802	1.647

## Sheet: Figure 2
Figure 2A
	BCG	BCG::ΔmfpA	pMV361-mfpA/ BCG::ΔmfpA	pMV261-mfpA/ BCG
	157000	73300	190000	217000
	127000	36700	187000	167000
	130000	16700	167000	160000
	133000	50000	96700	257000
	137000	73300	76700	173000
	140000	46700	56700	197000
	110000	56700	100000	260000
Figure 2B
TNF-α	Control	BCG	BCG::ΔmfpA	pMV361-mfpA/ BCG::ΔmfpA
	100.009	1418.99	2992.68	3130.15
	104.215	1405.72	3431.28	2385.54
	100.009	1731.76	3605.13	1434.63
	104.215	1501.57	3425.81	2562.52
IL-6	Control	BCG	BCG::ΔmfpA	pMV361-mfpA/ BCG::ΔmfpA
	0	41.2208	445.047	162.624
	0	30.5302	429.336	174.804
	0	37.1621	480.042	146.366
	0	23.0484	481.609	147.558
	0	37.6518	392.762	134.002

## Sheet: Figure 3
Figure 3A
	Control	BCG	BCG::ΔmfpA	pMV361-mfpA/ BCG::ΔmfpA
	5.79	8.96	55.46	39.99
	5.86	7.79	72.91	33.36
	5.71	7.54	51.26	38.94
	5.6	8.67	71.98	31.8
Figure 3B
	Control	BCG	BCG::ΔmfpA	pMV361-mfpA/ BCG::ΔmfpA
	0.734237	0.759773	1.64153	1.47381
	0.738873	0.747919	1.67655	1.4473
	0.732304	0.753907	1.65316	1.46979
Figure 3C
	Control	BCG	BCG::ΔmfpA	pMV361-mfpA/ BCG::ΔmfpA
	10	57.1429	71.4286	50
	27.2727	50	71.4286	38.4615
	14.2857	57.1429	83.3333	38.4615
	22.2222	42.8571	55.5556	40
	15.3846	47.3684	66.6667	33.3333
	7.14286	66.6667	72.7273	41.6667

## Sheet: Figure 7
Figure 7B
	Gadd45β					Tnfrsf9					Grk5					Lcn2
	Control	BCG	BCG::ΔmfpA	pMV261-mfpA/ BCG		Control	BCG	BCG::ΔmfpA	pMV261-mfpA/ BCG		Control	BCG	BCG::ΔmfpA	pMV261-mfpA/ BCG		Control	BCG	BCG::ΔmfpA	pMV261-mfpA/ BCG
	1	1.4193	1.91616	1.22445		1	1.24	0.950438	0.635962		1	1.47875	2.02357	1.70306		1	1.01948	1.18711	0.812126
		1.56484	1.93575	1.27869			1.31906	0.951208	0.772818			1.66288	2.07408	1.75696			0.987153	1.31036	0.937807
		1.53493	2.06995	1.1921			1.27545	0.874551	0.936568			1.53702	1.82516	1.65557			0.998824	1.15848	0.906134
		1.61943	2.51332	1.53111			1.50427	0.913531	0.967387			1.52804	1.70686	1.59329			0.975842	1.07698	0.974047
		1.93318	2.38595	1.42699			1.44962	0.797275	0.814437			1.24632	1.82696	1.28802			0.759781	1.51685	1.0007
		1.70796	2.75322	1.43586			1.49968	0.786033	0.845316			1.17042	1.71341	1.159			0.670948	1.37574	1.2626
		1.80111	2.94828	1.83498			1.17512	0.900711	0.602689			1.654	2.26338	1.90489			1.06853	1.24423	0.8512
		1.68559	3.11208	1.57306			1.25005	0.901441	0.732384			1.85995	2.31988	1.96518			1.03465	1.3734	0.982928
		1.67001	2.97665	1.94654			1.20872	0.828794	0.887567			1.71918	2.04146	1.85178			1.04688	1.21422	0.949731
		1.2686	1.71271	1.09444			1.42557	0.865735	0.916773			1.70914	1.90914	1.78211			1.02279	1.1288	1.02091
		1.39868	1.73021	1.14292			1.37378	0.755561	0.771825			1.39402	2.04348	1.44066			0.796337	1.58983	1.04885
		1.37195	1.85017	1.06552			1.42121	0.744908	0.801089			1.30913	1.91647	1.29635			0.70323	1.44193	1.32335
		1.44748	2.24646	1.36854			1.29694	0.994084	0.665167			1.2927	1.76896	1.48878			1.28939	1.50141	1.02714
		1.72792	2.13261	1.27548			1.37963	0.99489	0.808307			1.45366	1.81312	1.5359			1.24851	1.65728	1.18609
		1.52661	2.46089	1.2834			1.33402	0.914712	0.979577			1.34364	1.59552	1.44727			1.26327	1.4652	1.14604
		1.60987	2.63524	1.64014			1.57335	0.955482	1.01181			1.33579	1.4921	1.39282			1.2342	1.36211	1.23193
		1.50662	2.78164	1.40603			1.51619	0.833887	0.851837			1.08951	1.5971	1.12596			0.960936	1.91845	1.26564
		1.49269	2.6606	1.73986			1.56854	0.82213	0.884135			1.02316	1.49784	1.01317			0.848584	1.73997	1.59687
		1.28021	1.72838	1.10445			1.34575	1.0315	0.690201			1.43259	1.9604	1.6499			1.09975	1.28058	0.876065
		1.41148	1.74604	1.15337			1.43156	1.03233	0.838728			1.61097	2.00933	1.70212			1.06487	1.41352	1.01164
		1.3845	1.86709	1.07527			1.38423	0.949137	1.01644			1.48904	1.76819	1.60389			1.07746	1.24969	0.977474
		1.46072	2.26701	1.38106			1.63257	0.991441	1.04989			1.48035	1.65358	1.54355			1.05267	1.16177	1.05073
		1.74373	2.15212	1.28715			1.57325	0.865271	0.883896			1.20741	1.76993	1.24781			0.819599	1.63628	1.07949
		1.54057	2.4834	1.29514			1.62758	0.85307	0.917409			1.13389	1.65993	1.12282			0.723772	1.48405	1.362
		1.6246	2.65934	1.65515			1.11962	0.858171	0.574224			1.24238	1.70011	1.43083			1.06436	1.23937	0.847874
		1.5204	2.80709	1.4189			1.19101	0.858866	0.697793			1.39708	1.74255	1.47612			1.03061	1.36804	0.979087
		1.50635	2.68494	1.75578			1.15163	0.78965	0.845647			1.29134	1.53342	1.39094			1.04279	1.20948	0.94602
		1.64232	2.21726	1.41686			1.35824	0.824846	0.873474			1.28379	1.43402	1.33861			1.0188	1.12438	1.01692
		1.81073	2.23992	1.47961			1.30889	0.719876	0.735372			1.0471	1.53493	1.08214			0.793225	1.58362	1.04475
		1.77612	2.39521	1.37942			1.35409	0.709726	0.763254			0.983339	1.43953	0.973738			0.700482	1.43629	1.31817
		1.87389	2.90825	1.7717			1.18673	0.909609	0.608642			1.48585	2.03328	1.71123			1.25993	1.4671	1.00367
		2.23696	2.76087	1.65123			1.26239	0.910346	0.739619			1.67086	2.08403	1.7654			1.21998	1.61942	1.159
		1.97634	3.18585	1.66148			1.22066	0.836981	0.896335			1.5444	1.83392	1.66352			1.2344	1.43172	1.11985
		2.08412	3.41156	2.12332			1.43965	0.874287	0.92583			1.53538	1.71505	1.60093			1.206	1.33099	1.20378
		1.95046	3.60109	1.82024			1.38735	0.763025	0.77945			1.2523	1.83573	1.2942			0.938981	1.87461	1.23672
		1.93243	3.44439	2.25241			1.43525	0.752267	0.809003			1.17604	1.72164	1.16456			0.829196	1.70022	1.56039

## Sheet: Figure 8
Figure 8B
	Control	BCG	BCG::ΔmfpA	pMV361-mfpA/ BCG::ΔmfpA
	72585	89213.7	43926.1	64878.9
	70869.3	88958.2	46588.9	64188
	70396.7	82368.6	42141.3	60570.8

## Sheet: Figure 10
Figure 10B
	Control			BCG			BCG::ΔmfpA			pMV361-mfpA/ BCG::ΔmfpA
p-p65/p65	0.533766	0.534674	0.534888	0.511435	0.510898	0.508145	0.217458	0.214574	0.218215	0.880881	0.883464	0.880868
p-iκBα/iκBα	1.10614	1.12879	1.13074	1.19014	1.21939	1.2159	0.679915	0.686102	0.686283	0.996023	1.01718	1.01816
